# Supplementary material for: Formation, Characterization, and Bonding of cis- and trans-[PtCl2{Te(CH2)6}2], cis-trans-[Pt3Cl6{Te(CH2)6}4], and cis-trans-[Pt4Cl8{Te(CH2)6}4]: Experimental and DFT Study
Source: Molecules. 2023 Nov 12;28(22):7551. doi: 10.3390/molecules28227551 (PMC10673514; doi:10.3390/molecules28227551)
Supplement: Supplementary file 1 [file molecules-28-07551-s001.zip]

Archive with 1 entries (1 files):
- molecules-2693590-supplementary.pdf
